# Supplementary material for: Quality Attributes and Metabolic Profiles of Uvaia (Eugenia pyriformis), a Native Brazilian Atlantic Forest Fruit
Source: Foods. 2023 May 3;12(9):1881. doi: 10.3390/foods12091881 (PMC10177832; doi:10.3390/foods12091881)
Supplement: Supplementary file 1 [file foods-12-01881-s001.zip]

Archive with 1 entries (1 files):
- foods-2242362-supplementary.pdf
